# Supplementary material for: SNTA1 gene rescues ion channel function and is antiarrhythmic in cardiomyocytes derived from induced pluripotent stem cells from muscular dystrophy patients
Source: eLife. 2022 Jun 28;11:e76576. doi: 10.7554/eLife.76576 (PMC9239678; doi:10.7554/eLife.76576)
Supplement: Figure 3—source data 1. [file elife-76576-fig3-data1.zip]

Archive with 6 entries (5 files):
- Figure 3-source data 1/
- Figure 3-source data 1/Figure 3-source data 1. Fig. 3B_dVdTmax.pzfx
- Figure 3-source data 1/Figure 3-source data 2. Fig. 3C_Amplitude.pzfx
- Figure 3-source data 1/Figure 3-source data 3. Fig. 3D_Overshoot.pzfx
- Figure 3-source data 1/Figure 3-source data 4. Fig. 3E_MDP.pzfx
- Figure 3-source data 1/Figure 3-source data 5. Fig- 3F_APD90.pzfx
