# Supplementary material for: SNTA1 gene rescues ion channel function and is antiarrhythmic in cardiomyocytes derived from induced pluripotent stem cells from muscular dystrophy patients
Source: eLife. 2022 Jun 28;11:e76576. doi: 10.7554/eLife.76576 (PMC9239678; doi:10.7554/eLife.76576)
Supplement: Figure 4—figure supplement 2—source data 1. [file elife-76576-fig4-figsupp2-data1.zip]

Archive with 6 entries (5 files):
- Figure 4-figure supplement 2-source data 1/
- __MACOSX/._Figure 4-figure supplement 2-source data 1
- Figure 4-figure supplement 2-source data 1/Supplemental Figure 4-source data 2. Unedited gel for Supplementary Figure 4A.pdf
- __MACOSX/Figure 4-figure supplement 2-source data 1/._Supplemental Figure 4-source data 2. Unedited gel for Supplementary Figure 4A.pdf
- Figure 4-figure supplement 2-source data 1/Supplemental Figure 4-source data 1. Full unedited gel_Suppl. Fig 4A.tif
- __MACOSX/Figure 4-figure supplement 2-source data 1/._Supplemental Figure 4-source data 1. Full unedited gel_Suppl. Fig 4A.tif
