# Supplementary material for: SNTA1 gene rescues ion channel function and is antiarrhythmic in cardiomyocytes derived from induced pluripotent stem cells from muscular dystrophy patients
Source: eLife. 2022 Jun 28;11:e76576. doi: 10.7554/eLife.76576 (PMC9239678; doi:10.7554/eLife.76576)
Supplement: Figure 5—source data 1. [file elife-76576-fig5-data1.zip]

Archive with 5 entries (4 files):
- Figure 5-source data 1/
- Figure 5-source data 1/Figure 5-source data 1. Fig. 5B left_IV INa.pzfx
- Figure 5-source data 1/Figure 5-source data 2. Fig. 5B right_INa Peak.pzfx
- Figure 5-source data 1/Figure 5-source data 3. Fig. 5C left_IV IK1 inset.pzfx
- Figure 5-source data 1/Figure 5-source data 4. Fig. 5C right_IK1 current density.pzfx
