# Supplementary material for: SNTA1 gene rescues ion channel function and is antiarrhythmic in cardiomyocytes derived from induced pluripotent stem cells from muscular dystrophy patients
Source: eLife. 2022 Jun 28;11:e76576. doi: 10.7554/eLife.76576 (PMC9239678; doi:10.7554/eLife.76576)
Supplement: Figure 6—source data 1. [file elife-76576-fig6-data1.zip]

Archive with 2 entries (1 files):
- Figure 6-source data 1/
- Figure 6-source data 1/Fig. 6D_STNA1 quantification.pzfx
